# Supplementary material for: Hydrogen gas alleviates lipopolysaccharide-induced acute lung injury and inflammatory response in mice
Source: J Inflamm (Lond). 2022 Oct 17;19:16. doi: 10.1186/s12950-022-00314-x (PMC9575233; doi:10.1186/s12950-022-00314-x)
Supplement: Supplementary file 1 — Additional file 1. [file 12950_2022_314_MOESM1_ESM.zip]

Archive with 8 entries (8 files):
- Data Sheet 1.ZIP
- Data Sheet 2.ZIP
- Data Sheet 3.ZIP
- Data Sheet 4.ZIP
- Table 1.DOC
- Table 2.DOCX
- Table 3.XLSX
- Table 4.XLSX
