# Supplementary material for: Hydrogen gas alleviates lipopolysaccharide-induced acute lung injury and inflammatory response in mice
Source: J Inflamm (Lond). 2022 Oct 17;19:16. doi: 10.1186/s12950-022-00314-x (PMC9575233; doi:10.1186/s12950-022-00314-x)
Supplement: Supplementary file 1 — Additional file 1. [file 12950_2022_314_MOESM1_ESM.zip › Table 3.XLSX]

## Sheet: survival rate
Time (h)	LPS+H2	LPS+air	H2（CON）
4	0	0	0
9	0	0	0
12	1	1	0
18	0	0	0
22	0	1	0
28	0	0	0
30	0	0	0
36	1	1	0
48	0	1	0
56	0	0	0
60	0	0	0
66	0	0	0
69	0	0	0
72	0	0	0

## Sheet: NO
NO	0.2266	0.4018	0.5622	0.6481	0.8874	1.1344	2.2864	2.9903
5%组织匀浆	0	5	10	20	40	60	100	200
	空白（NC）	0.9614	0.9092	0.9881
		42.2293	38.7217	44.0234
		26.1988	23.698	21.1736
		3.22375	3.26793	4.15833
	H2-6h	1.3305	1.4212	1.2179	H2-12h	1.2323	1.1149	1.0156	H2-24h	0.7156	0.835	0.834
		67.0309	73.1255	59.4648		60.4324	52.5437	45.8712		25.7127	33.7358	33.6686
		16.2022	17.5003	18.3182		15.8342	17.4532	13.5027		18.2037	17.4801	18.0904
		8.27431	8.35707	6.49243		7.63316	6.02111	6.79436		2.82499	3.85992	3.72226
	LPS-6h	2.7127	2.8279	2.5214	LPS-12h	2.0823	2.255	1.7932	LPS-24h	1.208	1.1963	1.4195
		159.908	167.649	147.053		117.548	129.153	98.1221		58.7996	58.0134	73.0113
		18.9566	15.0309	18.4955		20.5026	17.5081	20.166		21.3295	17.8088	16.5982
		16.871	22.3073	15.9016		11.4666	14.7535	9.73141		5.51344	6.51513	8.79748
	LPS+H2-6h	1.7806	1.3276	1.3422	LPS+H2-12h	0.8691	1.0462	0.8143	LPS+H2-24h	0.6401	0.728	0.871
		97.2754	66.8361	67.8171		36.0272	47.9274	32.3449		20.6395	26.546	36.1548
		17.4453	15.547	14.324		18.2991	19.1058	18.326		16.633	15.3596	13.2739
		11.152	8.59796	9.46901		3.93759	5.01705	3.52994		2.48175	3.4566	5.44752

## Sheet: MDA
标曲
0.0574	0.0796	0.1366	0.161	0.1881	0.3103	0.6368	1.1477		空白(NC)	0.0973	0.0968	0.1006
1	2	5	10	20	50	100	200		pro.	26.1988	23.698	21.1736
										2.62536	2.82397	3.82792
									H2-6h	0.1093	0.1019	0.1105		H2-12h	0.0955	0.1088	0.0983		H2-24h	0.1137	0.1211	0.1232
									pro.	16.2022	17.5003	18.3182		pro.	15.8342	17.4532	13.5027		pro.	18.2037	17.4801	18.0904
										6.9989	4.90759	6.43399			3.9212	6.39073	5.36923			7.12802	8.99708	9.12513
									LPS-6h	0.1212	0.1361	0.1576		LPS-12h	0.1269	0.1219	0.1261		LPS-24h	0.1306	0.1268	0.1159
									pro.	18.9566	15.0309	18.4955		pro.	20.5026	17.5081	20.166		pro.	21.3295	17.8088	16.5982
										8.31593	14.1735	15.8405			8.7225	9.15256	8.72059			9.02931	10.021	8.3103
									LPS+H2-6h	0.1187	0.1046	0.116		LPS+H2-12h	0.1062	0.1195	0.111		LPS+H2-24h	0.1086	0.1042	0.1021
									pro.	17.4453	15.547	14.324		pro.	18.2991	19.1058	18.326		pro.	16.633	15.3596	13.2739
										8.50353	6.16988	9.65567			5.56702	7.92016	6.53267			6.66114	6.14832	6.52619

## Sheet: Protein concentration （lung）
					均值	浓度	*20					均值	浓度	*20
		空白-1	1.1766	1.4553	1.31595	1.30994	26.1988		H2 6h-1	0.8805	0.8604	0.87045	0.810109	16.2022
		空白2	1.2292	1.1798	1.2045	1.1849	23.698		H2 6h-2	0.926	0.9306	0.9283	0.875014	17.5003
		空白3	1.21	0.974	1.092	1.05868	21.1736		H2 6h-3	0.9682	0.9613	0.96475	0.915909	18.3182
									LPS 6h-1	0.9573	1.0291	0.9932	0.947829	18.9566
									LPS 6h-2	0.8724	0.7641	0.81825	0.751543	15.0309
									LPS 6h-3	0.9564	0.9889	0.97265	0.924773	18.4955
									LPS+H2 6h-1	0.9283	0.9234	0.92585	0.872265	17.4453
									LPS+H2 6h-2	0.8057	0.8768	0.84125	0.777348	15.547
									LPS+H2 6h-3	0.7892	0.7843	0.78675	0.716201	14.324
单位	mg/ml
												均值	浓度	*20
2	1.8896								H2 12h-1	0.855	0.8531	0.85405	0.791709	15.8342
1.5	1.5169								H2 12h-2	0.9641	0.8883	0.9262	0.872658	17.4532
1	1.0456								H2 12h-3	0.7244	0.7759	0.75015	0.675137	13.5027
0.75	0.8198								LPS 12h-1	1.0756	1.0486	1.0621	1.02513	20.5026
0.5	0.6529								LPS 12h-2	0.9189	0.9384	0.92865	0.875407	17.5081
0.25	0.4071								LPS 12h-3	1.0285	1.0657	1.0471	1.0083	20.166
0.175	0.2486								LPS+H2 12h-1	0.9737	0.9541	0.9639	0.914956	18.2991
0.025	0.1331								LPS+H2 12h-2	0.9863	1.0134	0.99985	0.95529	19.1058
0	0.3571								LPS+H2 12h-3	0.9134	1.0168	0.9651	0.916302	18.326
												均值	浓度	*20
									H2 24h-1	0.972	0.9473	0.95965	0.910187	18.2037
									H2 24h-2	0.889	0.9658	0.9274	0.874004	17.4801
									H2 24h-3	0.9391	0.9701	0.9546	0.904521	18.0904
									LPS 24h-1	1.0742	1.1237	1.09895	1.06648	21.3295
									LPS 24h-2	0.944	0.9401	0.94205	0.890441	17.8088
									LPS 24h-3	0.9204	0.8558	0.8881	0.829911	16.5982
									LPS+H2 24h-1	0.8769	0.9024	0.88965	0.83165	16.633
									LPS+H2 24h-2	0.808	0.8578	0.8329	0.767979	15.3596
									LPS+H2 24h-3	0.7342	0.7457	0.73995	0.663693	13.2739

## Sheet: TNF-a
8月01	TNF-a			NC空白-1	0.3915	20.0035	400.07	LPS-6h-1	0.5121	0.6151	0.5636	36.6693	733.386	LPS+H2-6h-1	0.6044	0.5177	0.56105	35.8408	716.815
	稀释20倍			NC空白-2	0.3857	18.1191	362.382	LPS-6h-2	0.564	0.7236	0.6438	62.7271	1254.54	LPS+H2-6h-2	0.607	0.5029	0.55495	33.8588	677.176
				NC空白-3	0.3954	21.2707	425.414	LPS-6h-3	0.6387	0.4687	0.5537	33.4527	669.053	LPS+H2-6h-3	0.6014	0.4651	0.53325	26.8083	536.165
				H2-6h-1	0.4795	48.5954	971.908	LPS-12h-1	1.0735	1.3323	1.2029	244.384	4887.68	LPS+H2-12h-1	0.8862	0.9011	0.89365	143.906	2878.12
标曲1	标曲2			H2-6h-2	0.5655	76.5374	1530.75	LPS-12h-2	1.1479	1.2337	1.1908	240.453	4809.06	LPS+H2-12h-2	1.0502	0.9399	0.99505	176.852	3537.03
0.1163	0.1253	0.1208		H2-6h-3	0.5716	78.5173	1570.35	LPS-12h-3	1.1349	1.3522	1.24355	257.592	5151.84	LPS+H2-12h-3	1.0058	0.6197	0.81275	117.621	2352.41
0.2673	0.2846	0.27595		H2-12h-1	0.5339	66.2703	1325.41	LPS-24h-1	1.6388	1.5997	1.61925	379.661	7593.21	LPS+H2-24h-1	1.0997	1.0369	1.0683	200.651	4013.03
0.4686	0.4585	0.46355		H2-12h-2	0.6005	87.9091	1758.18	LPS-24h-2	1.981	1.5669	1.77395	429.924	8598.48	LPS+H2-24h-2	1.1013	0.9024	1.00185	179.061	3581.22
0.8099	0.7359	0.7729		H2-12h-3	0.5995	87.5842	1751.68	LPS-24h-3	1.5784	1.4389	1.50865	343.725	6874.51	LPS+H2-24h-3	1.1229	0.8381	0.9805	172.124	3442.49
1.334	1.2243	1.27915		H2-24h-1	0.7719	143.598	2871.96	LPS-48h-1	1.1365	1.2847	1.2106	246.886	4937.72	LPS+H2-48h-1	0.9096	0.8238	0.8667	135.149	2702.99
1.6508	1.7963	1.72355		H2-24h-2	0.7503	136.58	2731.6	LPS-48h-2	1.6755	1.2608	1.46815	330.567	6611.33	LPS+H2-48h-2	0.5986	0.6296	0.6141	53.0772	1061.54
2.0539	2.453	2.25345		H2-24h-3	0.6884	116.468	2329.36	LPS-48h-3	1.5744	1.3465	1.46045	328.065	6561.3	LPS+H2-48h-3	0.6087	0.5457	0.5772	41.0881	821.761
2.9732	2.6744	2.8238		H2-48h-1	0.5565	73.6132	1472.26	LPS-72h-1	1.0175	0.9969	1.0072	180.799	3615.99	LPS+H2-72h-1	0.6474	0.5512	0.5993	48.2686	965.371
				H2-48h-2	0.6282	96.909	1938.18	LPS-72h-2	1.2513	1.1762	1.21375	247.91	4958.19	LPS+H2-72h-2	0.5601	0.5839	0.572	39.3985	787.97
				H2-48h-3	0.6077	90.2484	1804.97	LPS-72h-3	1.2784	0.9944	1.1364	222.778	4455.55	LPS+H2-72h-3	0.5417	0.4712	0.50645	18.1007	362.013
				H2-72h-1	0.5044	56.6855	1133.71
				H2-72h-2	0.5162	60.5195	1210.39
				H2-72h-3	0.5444	69.6818	1393.64

## Sheet: IL-1b
IL-1β	8月2			NC空白-1	0.0864	84.247	842.47		LPS-6h-1	0.642	0.7164	0.6792	16800.9		LPS+H2-6h-1	0.6194	0.3934	0.5064	11209.1
				NC空白-2	0.102	109.026	1090.26		LPS-6h-2	0.619	0.673	0.646	15726.6		LPS+H2-6h-2	0.6153	0.5517	0.5835	13704.1
标曲1	标曲2			NC空白-3	0.0968	100.766	1007.66		LPS-6h-3	0.6127	0.6447	0.6287	15166.7		LPS+H2-6h-3	0.4021	0.3151	0.3586	6426.3
0.1136	0.1116	0.1126		H2-6h-1	0.0997	105.373	1053.73		LPS-12h-1	0.6524	0.6214	0.6369	15432.1		LPS+H2-12h-1	0.6303	0.5409	0.5856	13772
0.1298	0.122	0.1259		H2-6h-2	0.1	105.849	1058.49		LPS-12h-2	0.6614	0.6161	0.63875	15491.9		LPS+H2-12h-2	0.6482	0.5179	0.58305	13689.5
0.1755	0.1745	0.175		H2-6h-3	0.0995	105.055	1050.55		LPS-12h-3	0.5171	0.5059	0.5115	11374.1		LPS+H2-12h-3	0.5537	0.4182	0.48595	10547.3
0.2751	0.3147	0.2949		H2-12h-1	0.1029	110.455	1104.55		LPS-24h-1	0.4262	0.3613	0.39375	7563.75		LPS+H2-24h-1	0.5116	0.3528	0.4322	8807.99
0.3798	0.3538	0.3668		H2-12h-2	0.1201	137.776	1377.76		LPS-24h-2	0.3507	0.3564	0.35355	6262.88		LPS+H2-24h-2	0.4035	0.3248	0.36415	6605.89
0.4979	0.5652	0.53155		H2-12h-3	0.1024	109.661	1096.61		LPS-24h-3	0.3925	0.3678	0.38015	7123.65		LPS+H2-24h-3	0.3172	0.304	0.3106	4873.02
0.7257	0.7898	0.75775		H2-24h-1	0.1018	108.708	1087.08		LPS-48h-1	0.2814	0.2047	0.24305	2687.1						稀释20倍
1.4491	1.2879	1.3685		H2-24h-2	0.11	121.733	1217.33		LPS-48h-2	0.278	0.2152	0.2466	2801.98
				H2-24h-3	0.0967	100.607	1006.07		LPS-48h-3	0.2611	0.2401	0.2506	2931.42		LPS+H2-48h-1	0.1666	0.1606	0.1636	2068.71
				H2-48h-1	0.1026	109.979	1099.79						稀释20倍		LPS+H2-48h-2	0.1339	0.1169	0.1254	1461.94
				H2-48h-2	0.1078	118.239	1182.39								LPS+H2-48h-3	0.0968	0.1114	0.1041	1123.62
				H2-48h-3	0.1037	111.726	1117.26		LPS-72h-1	0.1255	0.1211	0.1233	1428.59		LPS+H2-72h-1	0.0993	0.1074	0.10335	1111.7
				H2-72h-1	0.1156	130.628	1306.28		LPS-72h-2	0.1717	0.1449	0.1583	1984.53		LPS+H2-72h-2	0.0993	0.0957	0.0975	1018.78
				H2-72h-2	0.1167	132.375	1323.75		LPS-72h-3	0.1635	0.1334	0.14845	1828.07		LPS+H2-72h-3	0.0841	0.0858	0.08495	819.438
				H2-72h-3	0.1223	141.27	1412.7						稀释10倍						稀释10倍
							稀释10倍

## Sheet: IL6
IL-6	稀释10倍			NC空白-1	0.1101	5.2182	52.182		LPS-6h-1	0.6576	0.5315	0.59455	42.9734	429.734		LPS+H2-6h-1	0.6017	0.5108	0.55625	39.9885	399.885
				NC空白-2	0.1062	4.91426	49.1426		LPS-6h-2	0.5742	0.4846	0.5294	37.896	378.96		LPS+H2-6h-2	0.6063	0.5072	0.55675	40.0275	400.275
标曲1	标曲2			NC空白-3	0.1159	5.67022	56.7022		LPS-6h-3	0.4975	0.4992	0.49835	35.4761	354.761		LPS+H2-6h-3	0.5137	0.4939	0.5038	35.9009	359.009
0.1428	0.1613	0.15205		H2-6h-1	0.1239	6.2937	62.937		LPS-12h-1	0.3793	0.2867	0.333	22.5897	225.897		LPS+H2-12h-1	0.3283	0.3316	0.32995	22.352	223.52
0.2004	0.1873	0.19385		H2-6h-2	0.1276	6.58205	65.8205		LPS-12h-2	0.3749	0.2386	0.30675	20.544	205.44		LPS+H2-12h-2	0.3063	0.2729	0.2896	19.2074	192.074
0.2422	0.261	0.2516		H2-6h-3	0.1278	6.59764	65.9764		LPS-12h-3	0.2594	0.2697	0.26455	17.2551	172.551		LPS+H2-12h-3	0.2024	0.1763	0.18935	11.3945	113.945
0.3201	0.3174	0.31875		H2-12h-1	0.1188	5.89623	58.9623		LPS-24h-1	0.1934	0.1845	0.18895	11.3633	113.633		LPS+H2-24h-1	0.1504	0.1508	0.1506	8.37454	83.7454
0.4761	0.4606	0.46835		H2-12h-2	0.1104	5.24158	52.4158		LPS-24h-2	0.2018	0.1932	0.1975	12.0296	120.296		LPS+H2-24h-2	0.1194	0.1611	0.14025	7.56792	75.6792
0.6826	0.7035	0.69305		H2-12h-3	0.1024	4.61811	46.1811		LPS-24h-3	0.1876	0.1919	0.18975	11.4257	114.257		LPS+H2-24h-3	0.1123	0.1084	0.11035	5.23769	52.3769
1.0034	0.9174	0.9604		H2-24h-1	0.1034	4.49404	44.9404		LPS-48h-1	0.0986	0.0993	0.09895	4.34924	43.4924		LPS+H2-48h-1	0.0928	0.0937	0.09325	3.90501	39.0501
1.3864	1.2462	1.3163		H2-24h-2	0.1092	5.14806	51.4806		LPS-48h-2	0.1027	0.0937	0.0982	4.29079	42.9079		LPS+H2-48h-2	0.0879	0.0932	0.09055	3.69495	36.9495
				H2-24h-3	0.1189	5.90402	59.0402		LPS-48h-3	0.1181	0.0929	0.1055	4.85971	48.5971		LPS+H2-48h-3	0.0967	0.0918	0.09425	3.98295	39.8295
				H2-48h-1	0.1054	4.85191	48.5191		LPS-72h-1	0.0906	0.0984	0.0945	4.00243	40.0243		LPS+H2-72h-1	0.0981	0.0894	0.09375	3.94398	39.4398
				H2-48h-2	0.1136	5.49097	54.9097		LPS-72h-2	0.0895	0.0879	0.0887	3.55041	35.5041		LPS+H2-72h-2	0.0937	0.0984	0.09605	4.12323	41.2323
				H2-48h-3	0.1165	5.71698	57.1698		LPS-72h-3	0.0799	0.0698	0.07485	2.47103	24.7103		LPS+H2-72h-3	0.0877	0.091	0.08935	3.60107	36.0107
				H2-72h-1	0.1198	5.97417	59.7417
				H2-72h-2	0.1222	6.16121	61.6121
				H2-72h-3	0.1225	6.18459	61.8459

## Sheet: IL-10
IL-10	2.584	1.939	1.256	0.687	0.361	0.219	0.144	0.092
	2.492	1.847	1.164	0.595	0.269	0.127	0.052	0
稀释50倍(黄色标记)	200	100	50	25	12.5	6.25	3.12	0
pg/ml
稀释10倍(绿色标记)		空白	0.205	55.5072
			0.214	61.9732
			0.218	64.8469
		H2-6h	0.205	55.5072		LPS-6h	0.208	0.177	0.1925	232.633		LPS+H2-6h	0.324	0.275	0.2995	616.999
			0.239	79.9342			0.189	0.2	0.1945	239.818			0.335	0.352	0.3435	775.056
			0.209	58.381			0.2	0.208	0.204	273.944			0.343	0.333	0.338	755.299
		H2-12h	0.235	77.0604		LPS-12h	0.242	0.255	0.2485	433.797		LPS+H2-12h	0.301	0.282	0.2915	588.261
			0.255	91.4292			0.232	0.221	0.2265	354.768			0.33	0.265	0.2975	609.814
			0.268	100.769			0.237	0.189	0.213	306.274			0.301	0.279	0.29	582.873
		H2-24h	0.271	102.924		LPS-24h	0.332	0.258	0.295	600.834		LPS+H2-24h	0.324	0.235	0.2795	545.155
			0.318	136.691			0.29	0.303	0.2965	606.222			0.332	0.236	0.284	561.32
			0.315	134.536			0.257	0.284	0.2705	512.825			0.299	0.221	0.26	475.107
		H2-48h	0.233	75.6235		LPS-48h	0.265	0.241	0.253	449.962		LPS+H2-48h	0.289	0.209	0.249	435.593
			0.226	70.5944			0.282	0.242	0.262	482.291			0.259	0.252	0.2555	458.942
			0.231	74.1866			0.239	0.303	0.271	514.621			0.241	0.251	0.246	424.816
		H2-72h	0.222	67.7207						稀释50倍						稀释50倍
			0.226	70.5944
			0.199	51.1966
		LPS-72h	0.798	481.542
			0.784	471.484
			0.692	405.387
		LPS+H2-72h	0.689	403.232
			0.694	406.824
			0.712	419.756
				稀释10倍
