# Supplementary material for: Hydrogen gas alleviates lipopolysaccharide-induced acute lung injury and inflammatory response in mice
Source: J Inflamm (Lond). 2022 Oct 17;19:16. doi: 10.1186/s12950-022-00314-x (PMC9575233; doi:10.1186/s12950-022-00314-x)
Supplement: Supplementary file 1 — Additional file 1. [file 12950_2022_314_MOESM1_ESM.zip › Table 4.XLSX]

## Sheet: CCK8
空白组OD450nm	0.042
组别				OD450nm			AV	SD	P值
RAW 264.7+ PBS组	0.698	0.675	0.688	0.656	0.633	0.646	0.645	0.0115326
RAW 264.7+ LPS组	0.321	0.352	0.341	0.279	0.31	0.299	0.296	0.0157162	6.4442e-06
RAW 264.7+ LPS+ H2（60%）组	0.521	0.563	0.544	0.479	0.521	0.502	0.500667	0.0210317	0.000478726	0.000174125

## Sheet: RT-PCR
第一次														第二次重复														第三次
Well	Sample Name	Ct	△Ct	△△Ct	2-△△Ct	mean	SD	P值		Sample Name	Task	Ct		Well	Sample Name	Ct	△Ct	△△Ct	2-△△Ct	mean	SD	P值		Sample Name	Task	Ct		Well	Sample Name	Ct	△Ct	△△Ct	2-△△Ct	mean	SD	P值		Sample Name	Task	Ct
IL-1β	PBS组	24.52	10.27	0.0966667	0.935191					PBS组	Gapdh	14.25		IL-1β	PBS组	24.85	10.63	0.336667	0.791869					PBS组	Gapdh	14.22		IL-1β	PBS组	23.96	9.34	0.126667	0.915945					PBS组	Gapdh	14.62
	PBS组	24.56	10.23	0.0566667	0.961483	1.00294	0.0954787			PBS组	Gapdh	14.33			PBS组	24.69	10.06	-0.233333	1.17555	1.01389	0.198835			PBS组	Gapdh	14.63			PBS组	23.89	9.12	-0.0933333	1.06683	1.00205	0.0776707			PBS组	Gapdh	14.77
	PBS组	24.55	10.02	-0.153333	1.11214					PBS组	Gapdh	14.53			PBS组	24.77	10.19	-0.103333	1.07425					PBS组	Gapdh	14.58			PBS组	23.81	9.18	-0.0333333	1.02337					PBS组	Gapdh	14.63
		mean	10.1733													mean	10.2933													mean	9.21333
	LPS组	22	7.77	-2.40333	5.29024					LPS组	Gapdh	14.23			LPS组	22.36	7.7	-2.32	4.99332					LPS组	Gapdh	14.66			LPS组	22.02	7.44	-2.58	5.9794					LPS组	Gapdh	14.58
	LPS组	22.53	7.51	-2.66333	6.33495	6.03108	0.645032	1.81706E-4		LPS组	Gapdh	15.02			LPS组	22.31	7.79	-2.23	4.69134	4.86975	0.158282	6.81122E-6		LPS组	Gapdh	14.52			LPS组	22.06	7.44	-2.58	5.9794	5.82032	0.275529	2.14184E-5		LPS组	Gapdh	14.62
	LPS组	22.11	7.48	-2.69333	6.46806					LPS组	Gapdh	14.63			LPS组	22.19	7.72	-2.3	4.92458					LPS组	Gapdh	14.47			LPS组	22.11	7.56	-2.46	5.50217					LPS组	Gapdh	14.55
	LPS+60%H2组	22.96	8.64	-1.53333	2.89454					LPS+60%H2组	Gapdh	14.32			LPS+60%H2组	23.56	9.2	-0.82	1.76541					LPS+60%H2组	Gapdh	14.36			LPS+60%H2组	23.13	8.68	-1.34	2.53151					LPS+60%H2组	Gapdh	14.45
	LPS+60%H2组	23.41	8.75	-1.42333	2.68204	2.84398	0.1435	5.02341E-5	0.00112	LPS+60%H2组	Gapdh	14.66			LPS+60%H2组	23.47	9.09	-0.93	1.90528	1.872	0.0944561	7.04351E-4	9.44953E-6	LPS+60%H2组	Gapdh	14.38			LPS+60%H2组	23.31	8.68	-1.34	2.53151	2.56127	0.0515421	6.48263E-4	3.58907E-5	LPS+60%H2组	Gapdh	14.63
	LPS+60%H2组	23.16	8.61	-1.56333	2.95536					LPS+60%H2组	Gapdh	14.55			LPS+60%H2组	23.69	9.06	-0.96	1.94531					LPS+60%H2组	Gapdh	14.63			LPS+60%H2组	23.15	8.63	-1.39	2.62079					LPS+60%H2组	Gapdh	14.52
Well	Sample Name	Ct	△Ct	△△Ct	2-△△Ct	mean	SD	P值		Sample Name	Task	Ct		Well	Sample Name	Ct	△Ct	△△Ct	2-△△Ct	mean	SD	P值		Sample Name	Task	Ct		Well	Sample Name	Ct	△Ct	△△Ct	2-△△Ct	mean	SD	P值		Sample Name	Task	Ct
TNF-α	PBS组	23.56	9.31	0.233333	0.850667					PBS组	Gapdh	14.25		TNF-α	PBS组	22.47	8.25	-0.0433333	1.03049					PBS组	Gapdh	14.22		TNF-α	PBS组	22.86	8.24	0.05	0.965936					PBS组	Gapdh	14.62
	PBS组	23.63	9.3	0.223333	0.856584	1.02654	0.29951			PBS组	Gapdh	14.33			PBS组	22.96	8.33	0.0366667	0.974905	1.00026	0.0281121			PBS组	Gapdh	14.63			PBS组	22.84	8.07	-0.12	1.08673	1.00177	0.0738818			PBS组	Gapdh	14.77
	PBS组	23.15	8.62	-0.456667	1.37237					PBS组	Gapdh	14.53			PBS组	22.88	8.3	0.00666667	0.99539					PBS组	Gapdh	14.58			PBS组	22.89	8.26	0.07	0.952638					PBS组	Gapdh	14.63
		mean	9.07667													mean	8.29333													mean	8.19
	LPS组	21.31	7.08	-1.99667	3.99077					LPS组	Gapdh	14.23			LPS组	21.12	6.46	-2.16	4.46915					LPS组	Gapdh	14.66			LPS组	20.01	5.43	-3.19	9.12611					LPS组	Gapdh	14.58
	LPS组	21.62	6.6	-2.47667	5.5661	4.72431	0.793223	0.00165		LPS组	Gapdh	15.02			LPS组	21.3	6.78	-1.84	3.5801	4.0539	0.447407	4.16289E-4		LPS组	Gapdh	14.52			LPS组	20.12	5.5	-3.12	8.69388	8.64389	0.509061	1.68572E-5		LPS组	Gapdh	14.62
	LPS组	21.50	6.87	-2.20667	4.61608					LPS组	Gapdh	14.63			LPS组	21.05	6.58	-2.04	4.11246					LPS组	Gapdh	14.47			LPS组	20.15	5.6	-3.02	8.11168					LPS组	Gapdh	14.55
	LPS+60%H2组	22.45	8.13	-0.946667	1.92741					LPS+60%H2组	Gapdh	14.32			LPS+60%H2组	21.81	7.45	-1.17	2.25012					LPS+60%H2组	Gapdh	14.36			LPS+60%H2组	21.16	6.71	-1.91	3.75809					LPS+60%H2组	Gapdh	14.45
	LPS+60%H2组	23.05	8.39	-0.686667	1.60956	1.89186	0.266306	0.02013	0.00422	LPS+60%H2组	Gapdh	14.66			LPS+60%H2组	22.36	7.98	-0.64	1.55833	1.86617	0.352119	0.04018	0.00265	LPS+60%H2组	Gapdh	14.38			LPS+60%H2组	21.21	6.58	-2.04	4.11246	3.94764	0.178472	2.51712E-5	1.12733E-4	LPS+60%H2组	Gapdh	14.63
	LPS+60%H2组	22.53	7.98	-1.09667	2.1386					LPS+60%H2组	Gapdh	14.55			LPS+60%H2组	22.41	7.78	-0.84	1.79005					LPS+60%H2组	Gapdh	14.63			LPS+60%H2组	21.15	6.63	-1.99	3.97237					LPS+60%H2组	Gapdh	14.52
Well	Sample Name	Ct	△Ct	△△Ct	2-△△Ct	mean	SD	P值		Sample Name	Task	Ct		Well	Sample Name	Ct	△Ct	△△Ct	2-△△Ct	mean	SD	P值		Sample Name	Task	Ct		Well	Sample Name	Ct	△Ct	△△Ct	2-△△Ct	mean	SD	P值		Sample Name	Task	Ct
IL-6	PBS组	28.52	14.27	0.0633333	0.95705					PBS组	Gapdh	14.25		IL-6	PBS组	28.15	13.93	-0.0233333	1.0163					PBS组	Gapdh	14.22		IL-6	PBS组	28.89	14.27	0.0533333	0.963707					PBS组	Gapdh	14.62
	PBS组	28.63	14.3	0.0933333	0.937354	1.00304	0.0972099			PBS组	Gapdh	14.33			PBS组	28.63	14	0.0466667	0.968171	1.00026	0.0277903			PBS组	Gapdh	14.63			PBS组	28.87	14.1	-0.116667	1.08423	1.00166	0.0715812			PBS组	Gapdh	14.77
	PBS组	28.58	14.05	-0.156667	1.11471					PBS组	Gapdh	14.53			PBS组	28.51	13.93	-0.0233333	1.0163					PBS组	Gapdh	14.58			PBS组	28.91	14.28	0.0633333	0.95705					PBS组	Gapdh	14.63
		mean	14.2067													mean	13.9533													mean	14.2167
	LPS组	26.03	11.8	-2.40667	5.30248					LPS组	Gapdh	14.23			LPS组	26.66	12	-2.05	4.14106					LPS组	Gapdh	14.66			LPS组	26.41	11.83	-2.22	4.65893					LPS组	Gapdh	14.58
	LPS组	26.64	11.62	-2.58667	6.00709	6.02263	0.72805	2.91636E-4		LPS组	Gapdh	15.02			LPS组	26.34	11.82	-2.23	4.69134	4.50791	0.317704	4.85186E-5		LPS组	Gapdh	14.52			LPS组	26.36	11.74	-2.31	4.95883	4.68535	0.26128	1.66663E-5		LPS组	Gapdh	14.62
	LPS组	26.08	11.45	-2.75667	6.75833					LPS组	Gapdh	14.63			LPS组	26.29	11.82	-2.23	4.69134					LPS组	Gapdh	14.47			LPS组	26.45	11.9	-2.15	4.43828					LPS组	Gapdh	14.55
	LPS+60%H2组	26.86	12.54	-1.66667	3.1748					LPS+60%H2组	Gapdh	14.32			LPS+60%H2组	27.85	13.49	-0.56	1.47427					LPS+60%H2组	Gapdh	14.36			LPS+60%H2组	27.62	13.17	-0.88	1.84038					LPS+60%H2组	Gapdh	14.45
	LPS+60%H2组	27.55	12.89	-1.31667	2.4909	2.84897	0.343089	8.56179E-4	0.0024	LPS+60%H2组	Gapdh	14.66			LPS+60%H2组	27.66	13.28	-0.77	1.70527	1.82565	0.424561	0.03704	9.35592E-4	LPS+60%H2组	Gapdh	14.38			LPS+60%H2组	27.61	12.98	-1.07	2.09943	1.98924	0.13379	2.13501E-4	9.12612E-5	LPS+60%H2组	Gapdh	14.63
	LPS+60%H2组	27.23	12.68	-1.52667	2.88119					LPS+60%H2组	Gapdh	14.55			LPS+60%H2组	27.48	12.85	-1.2	2.2974					LPS+60%H2组	Gapdh	14.63			LPS+60%H2组	27.55	13.03	-1.02	2.02792					LPS+60%H2组	Gapdh	14.52
Well	Sample Name	Ct	△Ct	△△Ct	2-△△Ct	mean	SD	P值		Sample Name	Task	Ct		Well	Sample Name	Ct	△Ct	△△Ct	2-△△Ct	mean	SD	P值		Sample Name	Task	Ct		Well	Sample Name	Ct	△Ct	△△Ct	2-△△Ct	mean	SD	P值		Sample Name	Task	Ct
IL-10	PBS组	24.25	10	-0.0433333	1.03049					PBS组	Gapdh	14.25		IL-10	PBS组	24.58	10.36	0.11	0.926588					PBS组	Gapdh	14.22		IL-10	PBS组	24.85	10.23	0.04	0.972655					PBS组	Gapdh	14.62
	PBS组	24.36	10.03	-0.0133333	1.00928	1.00042	0.0353482			PBS组	Gapdh	14.33			PBS组	24.69	10.06	-0.19	1.14076	1.00447	0.118435			PBS组	Gapdh	14.63			PBS组	24.96	10.19	0	1	1.00026	0.0277303			PBS组	Gapdh	14.77
	PBS组	24.63	10.1	0.0566667	0.961483					PBS组	Gapdh	14.53			PBS组	24.91	10.33	0.08	0.946058					PBS组	Gapdh	14.58			PBS组	24.78	10.15	-0.04	1.02811					PBS组	Gapdh	14.63
		mean	10.0433													mean	10.25													mean	10.19
	LPS组	23.01	8.78	-1.26333	2.4005					LPS组	Gapdh	14.23			LPS组	23.55	8.89	-1.21	2.31338					LPS组	Gapdh	14.66			LPS组	23.14	8.56	-1.54	2.90795					LPS组	Gapdh	14.58
	LPS组	23.41	8.39	-1.65333	3.1456	2.66003	0.420843	0.00243		LPS组	Gapdh	15.02			LPS组	23.05	8.53	-1.57	2.96905	2.50567	0.40323	0.00266		LPS组	Gapdh	14.52			LPS组	23.12	8.5	-1.6	3.03143	3.00438	0.0861505	2.39754E-6		LPS组	Gapdh	14.62
	LPS组	23.39	8.76	-1.28333	2.43401					LPS组	Gapdh	14.63			LPS组	23.41	8.94	-1.16	2.23457					LPS组	Gapdh	14.47			LPS组	23.03	8.48	-1.62	3.07375					LPS组	Gapdh	14.55
	LPS+60%H2组	22.12	7.8	-2.24333	4.7349					LPS+60%H2组	Gapdh	14.32			LPS+60%H2组	22.26	7.9	-2.2	4.59479					LPS+60%H2组	Gapdh	14.36			LPS+60%H2组	22.01	7.56	-2.54	5.81589					LPS+60%H2组	Gapdh	14.45
	LPS+60%H2组	22.21	7.55	-2.49333	5.63077	5.11199	0.464441	1.06741E-4	0.00248	LPS+60%H2组	Gapdh	14.66			LPS+60%H2组	22.13	7.75	-2.35	5.09824	4.81662	0.256995	1.68914E-5	0.00111	LPS+60%H2组	Gapdh	14.38			LPS+60%H2组	22.20	7.57	-2.53	5.77572	5.89888	0.179662	1.19372E-6	1.4813E-5	LPS+60%H2组	Gapdh	14.63
	LPS+60%H2组	22.28	7.73	-2.31333	4.9703					LPS+60%H2组	Gapdh	14.55			LPS+60%H2组	22.48	7.85	-2.25	4.75683					LPS+60%H2组	Gapdh	14.63			LPS+60%H2组	22.01	7.49	-2.61	6.10504					LPS+60%H2组	Gapdh	14.52

## Sheet: Protein quantification
	浓度（mg/ml）	OD值	OD-OD本底
	0	0.061	0
	0.25	0.134	0.073
	0.5	0.209	0.148
	0.75	0.269	0.208
	1	0.327	0.266
	1.25	0.389	0.328
	1.5	0.467	0.406
	1.75	0.52	0.459
	样本名称	OD值	OD-OD本底			浓度（mg/ml）
重复一	RAW 264.7+ PBS组	0.425	0.364	0.3562	1.3658	10.9264
	RAW 264.7+ LPS组	0.502	0.441	0.4332	1.66104	13.2883
	RAW 264.7+ LPS+ H2（60%）组	0.499	0.438	0.4302	1.64954	13.1963
重复二	RAW 264.7+ PBS组	0.475	0.414	0.4062	1.55752	12.4601
	RAW 264.7+ LPS组	0.469	0.408	0.4002	1.53451	12.2761
	RAW 264.7+ LPS+ H2（60%）组	0.421	0.36	0.3522	1.35046	10.8037
重复三	RAW 264.7+ PBS组	0.423	0.362	0.3542	1.35813	10.865
	RAW 264.7+ LPS组	0.415	0.354	0.3462	1.32745	10.6196
	RAW 264.7+ LPS+ H2（60%）组	0.422	0.361	0.3532	1.35429	10.8344
细胞核
重复一	RAW 264.7+ PBS组	0.221	0.16	0.1522	0.583589	4.66871
	RAW 264.7+ LPS组	0.225	0.164	0.1562	0.598926	4.79141
	RAW 264.7+ LPS+ H2（60%）组	0.245	0.184	0.1762	0.675613	5.40491
重复二	RAW 264.7+ PBS组	0.21	0.149	0.1412	0.541411	4.33129
	RAW 264.7+ LPS组	0.201	0.14	0.1322	0.506902	4.05521
	RAW 264.7+ LPS+ H2（60%）组	0.196	0.135	0.1272	0.48773	3.90184
重复三	RAW 264.7+ PBS组	0.211	0.15	0.1422	0.545245	4.36196
	RAW 264.7+ LPS组	0.185	0.124	0.1162	0.445552	3.56442
	RAW 264.7+ LPS+ H2（60%）组	0.213	0.152	0.1442	0.552914	4.42331
细胞质
重复一	RAW 264.7+ PBS组	0.352	0.291	0.2832	1.08589	8.68712
	RAW 264.7+ LPS组	0.31	0.249	0.2412	0.924847	7.39877
	RAW 264.7+ LPS+ H2（60%）组	0.285	0.224	0.2162	0.828988	6.6319
重复二	RAW 264.7+ PBS组	0.296	0.235	0.2272	0.871166	6.96933
	RAW 264.7+ LPS组	0.277	0.216	0.2082	0.798313	6.3865
	RAW 264.7+ LPS+ H2（60%）组	0.246	0.185	0.1772	0.679448	5.43558
重复三	RAW 264.7+ PBS组	0.285	0.224	0.2162	0.828988	6.6319
	RAW 264.7+ LPS组	0.263	0.202	0.1942	0.744632	5.95706
	RAW 264.7+ LPS+ H2（60%）组	0.245	0.184	0.1762	0.675613	5.40491

## Sheet: GAPDH+NF-KB-1
GAPDH质		Area	Mean	Min	Max	IntDen	RawIntDen			Area	Mean	Min	Max	IntDen	RawIntDen			Area	Mean	Min	Max	IntDen	RawIntDen
Raw264.7+PBS组	1	630	213.029	42	255	134208	134208		1	675	208.364	46	255	140646	140646		1	675	209.471	50	255	141393	141393
Raw264.7+LPS组	2	700	220.326	61	255	154228	154228		2	700	219.533	59	255	153673	153673		2	735	215.897	57	255	158684	158684
Raw264.7+LPS+60%H2组	3	440	205.305	34	254	90334	90334		3	440	204.2	32	254	89848	89848		3	480	193.296	30	254	92782	92782
Raw264.7+PBS组	4	559	198.893	20	254	111181	111181		4	559	198.34	18	254	110872	110872		4	602	190.51	18	254	114687	114687
Raw264.7+LPS组	5	480	182.962	29	253	87822	87822		5	533	171.45	27	253	91383	91383		5	480	183.175	27	253	87924	87924
Raw264.7+LPS+60%H2组	6	644	183.663	27	255	118279	118279		6	690	175.97	25	255	121419	121419		6	675	177.117	29	255	119554	119554
Raw264.7+PBS组	7	602	195.762	43	255	117849	117849		7	660	185.015	36	255	122110	122110		7	645	185.318	36	255	119530	119530
Raw264.7+LPS组	8	630	188.094	35	255	118499	118499		8	688	178.025	30	255	122481	122481		8	630	187.506	30	255	118129	118129
Raw264.7+LPS+60%H2组	9	672	136.432	11	255	91682	91682		9	714	130.297	11	255	93032	93032		9	714	132.008	13	255	94254	94254
NF-KB		Area	Mean	Min	Max	IntDen	RawIntDen			Area	Mean	Min	Max	IntDen	RawIntDen			Area	Mean	Min	Max	IntDen	RawIntDen
Raw264.7+PBS组	1	387	63.69	27	101	24648	24648	0.183655	1	396	63.338	29	101	25082	25082	0.178334	1	344	66.497	29	101	22875	22875
Raw264.7+LPS组	2	484	140.557	38	207	68030	68030	0.4411	2	484	141.117	40	207	68301	68301	0.444457	2	430	151.437	42	207	65118	65118
Raw264.7+LPS+60%H2组	3	456	54.723	38	169	24954	24954	0.276242	3	468	54.581	38	169	25544	25544	0.284302	3	418	55.071	38	169	23020	23020
Raw264.7+PBS组	4	387	62.705	38	135	24267	24267	0.218266	4	378	63.171	39	135	23879	23879	0.215374	4	336	93.86	39	135	31537	31537
Raw264.7+LPS组	5	360	130.261	46	206	46894	46894	0.533966	5	370	128.311	43	206	47475	47475	0.519517	5	324	137.062	47	206	44408	44408
Raw264.7+LPS+60%H2组	6	370	113.454	44	162	41978	41978	0.354907	6	370	99.946	44	162	36980	36980	0.304565	6	342	103.936	46	162	35546	35546
Raw264.7+PBS组	7	440	79.245	34	160	30868	30868	0.261928	7	440	79.23	35	160	34861	34861	0.285488	7	396	83.29	37	160	32983	32983
Raw264.7+LPS组	8	407	118.381	35	198	48181	48181	0.406594	8	407	143.196	39	198	58281	58281	0.475837	8	360	182.2	41	198	65592	65592
Raw264.7+LPS+60%H2组	9	462	67.112	28	171	31006	31006	0.338191	9	462	70.625	33	171	32629	32629	0.350729	9	410	70.697	33	171	28986	28986
NF-KB /GAPDH				mean				AV	SD	P值
Raw264.7+PBS组	0.183655	0.178334	0	0.120663	1.05192	1.02144	0.926641	1	0.0653324
Raw264.7+LPS组	0.4411	0.444457	0		2.52648	2.5457	2.35042	2.4742	0.107625	3.48988e-05
Raw264.7+LPS+60%H2组	0.276242	0.284302	0		1.58222	1.62839	1.42109	1.5439	0.108837	0.00176	0.00046049
Raw264.7+PBS组	0.218266	0.215374	0	0.144547	0.924041	0.911801	1.16416	1	0.142297
Raw264.7+LPS组	0.533966	0.519517	0		2.26058	2.19941	2.13826	2.19941	0.061162	0.000178706
Raw264.7+LPS+60%H2组	0.354907	0.304565	0		1.50252	1.2894	1.25873	1.35021	0.132788	0.03564	0.000548958
Raw264.7+PBS组	0.261928	0.285488	0	0.182472	0.954369	1.04021	1.00542	1	0.0431778
Raw264.7+LPS组	0.406594	0.475837	0		1.48148	1.73377	2.02315	1.74613	0.271048	0.00925
Raw264.7+LPS+60%H2组	0.338191	0.350729	0		1.23224	1.27792	1.12053	1.21023	0.0809742	0.01657	0.03047

## Sheet: GAPDH+others
GAPDH		Area	Mean	Min	Max	IntDen	RawIntDen			Area	Mean	Min	Max	IntDen	RawIntDen			Area	Mean	Min	Max	IntDen	RawIntDen
Raw264.7+PBS组	1	705	223.505	94	255	157571	157571		1	768	218.363	85	255	167703	167703		1	752	218.182	79	255	164073	164073
Raw264.7+LPS组	2	688	215.055	76	255	147958	147958		2	748	208.352	61	255	155847	155847		2	748	207.344	70	255	155093	155093
Raw264.7+LPS+60%H2组	3	602	211.513	70	255	127331	127331		3	645	205.324	59	255	132434	132434		3	645	203.451	54	255	131226	131226
Raw264.7+PBS组	4	585	208.566	68	255	122011	122011		4	644	201.806	65	255	129963	129963		4	644	199.851	57	255	128704	128704
Raw264.7+LPS组	5	572	205.318	67	254	117442	117442		5	630	197.225	58	254	124252	124252		5	585	202.692	56	254	118575	118575
Raw264.7+LPS+60%H2组	6	720	205.557	58	254	148001	148001		6	784	199.782	58	254	156629	156629		6	784	197.596	44	254	154915	154915
Raw264.7+PBS组	7	752	210.902	41	254	158598	158598		7	833	200.972	34	254	167410	167410		7	799	205.444	41	254	164150	164150
Raw264.7+LPS组	8	675	214.366	62	255	144697	144697		8	720	209.175	70	255	150606	150606		8	720	208.46	59	255	150091	150091
Raw264.7+LPS+60%H2组	9	705	194.576	37	254	137176	137176		9	752	188.609	26	254	141834	141834		9	752	186.223	30	254	140040	140040
IKB		Area	Mean	Min	Max	IntDen	RawIntDen			Area	Mean	Min	Max	IntDen	RawIntDen			Area	Mean	Min	Max	IntDen	RawIntDen
Raw264.7+PBS组	1	351	127.404	20	176	34719	34719	0.220339	1	351	100.063	18	176	35122	35122	0.20943	1	312	107.558	21	176	33558	33558	0.204531
Raw264.7+LPS组	2	328	76.634	23	144	25136	25136	0.169886	2	320	77.722	23	144	24871	24871	0.159586	2	280	81.493	23	144	22818	22818	0.147125
Raw264.7+LPS+60%H2组	3	468	61.722	17	170	28886	28886	0.226858	3	481	59.349	17	170	28547	28547	0.215556	3	432	57.805	19	170	24972	24972	0.190298
Raw264.7+PBS组	4	370	118.846	22	236	43973	43973	0.360402	4	370	118.149	22	236	43715	43715	0.336365	4	333	127.574	23	236	42482	42482	0.330075
Raw264.7+LPS组	5	320	78.988	25	155	25276	25276	0.215221	5	320	78.925	26	155	25256	25256	0.203264	5	273	85.908	27	155	23453	23453	0.19779
Raw264.7+LPS+60%H2组	6	324	120.009	18	161	38883	38883	0.262721	6	333	115.798	14	161	38561	38561	0.246193	6	288	129.43	17	161	37276	37276	0.240622
Raw264.7+PBS组	7	444	85.417	6	199	37925	37925	0.239127	7	444	86.252	8	199	38296	38296	0.228756	7	407	92.273	8	199	37555	37555	0.228785
Raw264.7+LPS组	8	288	68.708	17	125	19788	19788	0.136755	8	296	67.52	15	125	19986	19986	0.132704	8	252	72.901	15	125	18371	18371	0.122399
Raw264.7+LPS+60%H2组	9	400	76.472	10	138	30589	30589	0.222991	9	410	75.385	8	138	30908	30908	0.217917	9	360	79.667	8	138	28680	28680	0.204799
p-IKB		Area	Mean	Min	Max	IntDen	RawIntDen			Area	Mean	Min	Max	IntDen	RawIntDen			Area	Mean	Min	Max	IntDen	RawIntDen
Raw264.7+PBS组	1	224	84.594	21	155	18949	18949	0.120257	1	264	76.288	17	155	20140	20140	0.120093	1	264	75.913	17	155	20041	20041	0.122147
Raw264.7+LPS组	2	360	139.081	36	235	50069	50069	0.3384	2	400	130.822	36	235	52329	52329	0.335772	2	400	130.852	34	235	52341	52341	0.337481
Raw264.7+LPS+60%H2组	3	296	113.291	29	194	33534	33534	0.263361	3	342	103.965	26	194	35556	35556	0.268481	3	342	103.237	29	194	35307	35307	0.269055
Raw264.7+PBS组	4	210	77.929	26	137	16365	16365	0.134127	4	252	71.393	25	137	17991	17991	0.138432	4	252	71.048	26	137	17904	17904	0.13911
Raw264.7+LPS组	5	258	146.791	42	255	37872	37872	0.322474	5	308	133.451	34	255	41103	41103	0.330804	5	308	133.948	34	255	41256	41256	0.347932
Raw264.7+LPS+60%H2组	6	336	96.774	29	221	32516	32516	0.219701	6	387	88.636	22	221	34302	34302	0.219002	6	387	90.031	27	221	34842	34842	0.22491
Raw264.7+PBS组	7	308	34.62	20	59	10663	10663	0.0672329	7	352	34.026	22	59	11977	11977	0.0715429	7	352	33.938	20	59	11946	11946	0.0727749
Raw264.7+LPS组	8	280	134.743	34	238	37728	37728	0.260738	8	328	124.015	30	238	40677	40677	0.270089	8	320	126.066	34	238	40341	40341	0.268777
Raw264.7+LPS+60%H2组	9	288	78.302	25	190	22551	22551	0.164395	9	333	72.261	21	190	24063	24063	0.169656	9	333	71.967	21	190	23965	23965	0.17113
TLR4		Area	Mean	Min	Max	IntDen	RawIntDen			Area	Mean	Min	Max	IntDen	RawIntDen			Area	Mean	Min	Max	IntDen	RawIntDen
Raw264.7+PBS组	1	272	157.971	30	255	42968	42968	0.27269	1	306	150.768	38	255	46135	46135	0.275099	1	306	148.297	30	255	45379	45379	0.276578
Raw264.7+LPS组	2	418	193.667	47	255	80953	80953	0.547135	2	456	186.11	47	255	84866	84866	0.544547	2	456	186.73	47	255	85149	85149	0.549019
Raw264.7+LPS+60%H2组	3	324	140.558	58	255	45541	45541	0.357658	3	360	123.594	61	255	44494	44494	0.335971	3	360	120.666	51	255	43440	43440	0.331032
Raw264.7+PBS组	4	288	115.062	42	234	33138	33138	0.271598	4	320	112.306	42	234	35938	35938	0.276525	4	330	111.515	42	234	36800	36800	0.285927
Raw264.7+LPS组	5	360	180.811	49	255	65092	65092	0.554248	5	407	168.754	49	255	68683	68683	0.552772	5	407	168.796	51	255	68700	68700	0.57938
Raw264.7+LPS+60%H2组	6	380	156.497	35	255	59469	59469	0.401815	6	429	146.828	35	255	62989	62989	0.402154	6	418	148.457	35	255	62055	62055	0.400575
Raw264.7+PBS组	7	272	108.699	37	177	29566	29566	0.186421	7	315	100.454	33	177	31643	31643	0.189015	7	315	101.438	27	177	31953	31953	0.194657
Raw264.7+LPS组	8	380	162.305	40	255	61676	61676	0.426242	8	429	151.678	39	255	65070	65070	0.432054	8	429	150.585	40	255	64601	64601	0.430412
Raw264.7+LPS+60%H2组	9	390	107.943	35	255	42098	42098	0.30689	9	440	105.604	35	255	46466	46466	0.327608	9	440	102.634	31	255	45159	45159	0.322472
归一化分析
IKB/GAPDH				mean				AV	SD	P值
Raw264.7+PBS组	0.220339	0.20943	0.204531	0.211433	1.04212	0.990525	0.967355	1	0.0382727
Raw264.7+LPS组	0.169886	0.159586	0.147125		0.803498	0.754782	0.695845	0.751375	0.0539073	0.00287
Raw264.7+LPS+60%H2组	0.226858	0.215556	0.190298		1.07295	1.0195	0.900037	0.997497	0.0885327	0.9663	0.0147
Raw264.7+PBS组	0.360402	0.336365	0.330075	0.342281	1.05294	0.982717	0.964341	1	0.0467612
Raw264.7+LPS组	0.215221	0.203264	0.19779		0.628785	0.593853	0.57786	0.600166	0.026043	0.000205823
Raw264.7+LPS+60%H2组	0.262721	0.246193	0.240622		0.767561	0.719273	0.702997	0.729943	0.0335785	0.00125	0.00613
Raw264.7+PBS组	0.239127	0.228756	0.228785	0.232222	1.02973	0.985072	0.985197	1	0.0257481
Raw264.7+LPS组	0.136755	0.132704	0.122399		0.588896	0.571452	0.527077	0.562475	0.031872	5.02889e-05
Raw264.7+LPS+60%H2组	0.222991	0.217917	0.204799		0.960247	0.938397	0.881908	0.926851	0.0404261	0.05737	0.000254221
p-IKB/GAPDH
Raw264.7+PBS组	0.120257	0.120093	0.122147	0.120832	0.995238	0.993883	1.01088	1	0.00944563
Raw264.7+LPS组	0.3384	0.335772	0.337481		2.80058	2.77882	2.79297	2.79079	0.0110395	2.88802e-09
Raw264.7+LPS+60%H2组	0.263361	0.268481	0.269055		2.17956	2.22193	2.22668	2.20939	0.0259445	1.80899e-07
Raw264.7+PBS组	0.134127	0.138432	0.13911	0.137223	0.97744	1.00881	1.01375	1	0.0196929
Raw264.7+LPS组	0.322474	0.330804	0.347932		2.35	2.4107	2.53552	2.43207	0.0945888	1.36735e-05
Raw264.7+LPS+60%H2组	0.219701	0.219002	0.22491		1.60105	1.59595	1.63901	1.61201	0.0235275	4.18761e-06	0.000128937
Raw264.7+PBS组	0.0672329	0.0715429	0.0727749	0.0705169	0.953429	1.01455	1.03202	1	0.0412666
Raw264.7+LPS组	0.260738	0.270089	0.268777		3.69752	3.83013	3.81153	3.77973	0.0717941	5.24027e-07
Raw264.7+LPS+60%H2组	0.164395	0.169656	0.17113		2.33128	2.40589	2.42679	2.38799	0.0502091	3.18917e-06	1.03767e-05
TLR4/GAPDH
Raw264.7+PBS组	0.27269	0.275099	0.276578	0.274789	0.99236	1.00113	1.00651	1	0.00714241
Raw264.7+LPS组	0.547135	0.544547	0.549019		1.99111	1.98169	1.99796	1.99025	0.00817085	9.61445e-09
Raw264.7+LPS+60%H2组	0.357658	0.335971	0.331032		1.30157	1.22265	1.20468	1.24297	0.0515447	0.00127	1.56876e-05
Raw264.7+PBS组	0.271598	0.276525	0.285927	0.278017	0.976913	0.994633	1.02845	1	0.0261857
Raw264.7+LPS组	0.554248	0.552772	0.57938		1.99358	1.98827	2.08397	2.02194	0.0537896	7.77021e-06
Raw264.7+LPS+60%H2组	0.401815	0.402154	0.400575		1.44529	1.44651	1.44083	1.44421	0.00299098	8.19754e-06	4.94465e-05
Raw264.7+PBS组	0.186421	0.189015	0.194657	0.190031	0.981003	0.994653	1.02434	1	0.0221602
Raw264.7+LPS组	0.426242	0.432054	0.430412		2.24301	2.2736	2.26496	2.26052	0.0157671	1.44324e-07
Raw264.7+LPS+60%H2组	0.30689	0.327608	0.322472		1.61495	1.72397	1.69694	1.67862	0.0567744	4.26023e-05	6.85207e-05

## Sheet: Lamin B+NF-KB
Lamin B		Area	Mean	Min	Max	IntDen	RawIntDen			Area	Mean	Min	Max	IntDen	RawIntDen			Area	Mean	Min	Max	IntDen	RawIntDen
Raw264.7+PBS组	1	598	191.627	39	255	114593	114593		1	658	180.729	33	255	118920	118920		1	644	182.896	36	255	117785	117785
Raw264.7+LPS组	2	528	191.894	38	255	101320	101320		2	585	181.949	38	255	106440	106440		2	585	180.602	38	255	105652	105652
Raw264.7+LPS+60%H2组	3	492	156.667	5	255	77080	77080		3	546	143.258	3	255	78219	78219		3	546	144.037	5	255	78644	78644
Raw264.7+PBS组	4	440	161.914	3	255	71242	71242		4	492	147.041	2	255	72344	72344		4	480	149.635	2	255	71825	71825
Raw264.7+LPS组	5	429	200.913	1	255	86192	86192		5	480	181.143	1	255	86949	86949		5	468	184.991	1	255	86576	86576
Raw264.7+LPS+60%H2组	6	440	193.579	3	255	85175	85175		6	492	174.869	3	255	86036	86036		6	492	174.542	2	255	85875	85875
Raw264.7+PBS组	7	516	166.961	8	255	86152	86152		7	559	158.299	8	255	88489	88489		7	559	156.39	8	255	87422	87422
Raw264.7+LPS组	8	615	148.38	6	255	91254	91254		8	615	146.272	6	255	89957	89957		8	615	147.574	6	255	90758	90758
Raw264.7+LPS+60%H2组	9	484	199.72	1	251	96667	96667		9	540	179.577	0	251	96972	96972		9	528	183.674	1	251	96980	96980
NF-KB		Area	Mean	Min	Max	IntDen	RawIntDen			Area	Mean	Min	Max	IntDen	RawIntDen			Area	Mean	Min	Max	IntDen	RawIntDen
Raw264.7+PBS组	1	370	65.8	20	123	24346	24346	0.212456	1	370	65.703	20	123	24310	24310	0.204423	1	324	68.852	20	123	22308	22308	0.189396
Raw264.7+LPS组	2	546	112.016	26	196	61161	61161	0.603642	2	559	109.54	26	196	61233	61233	0.575282	2	504	116.685	26	196	58809	58809	0.556629
Raw264.7+LPS+60%H2组	3	380	94.929	19	162	36073	36073	0.467994	3	380	96.561	20	162	36693	36693	0.469106	3	333	103.141	20	162	34346	34346	0.436728
Raw264.7+PBS组	4	418	64.28	18	111	26869	26869	0.377151	4	418	65.184	18	111	27247	27247	0.376631	4	380	67.908	21	111	25805	25805	0.359276
Raw264.7+LPS组	5	588	95.621	15	157	56225	56225	0.652323	5	559	96.898	15	157	54166	54166	0.622963	5	504	102.819	23	157	51821	51821	0.598561
Raw264.7+LPS+60%H2组	6	432	90.349	13	145	39031	39031	0.458245	6	432	91.331	15	145	39455	39455	0.458587	6	385	98.558	16	145	37945	37945	0.441863
Raw264.7+PBS组	7	342	82.325	23	136	28155	28155	0.326806	7	380	79.603	23	136	30249	30249	0.341839	7	333	83.727	25	136	27881	27881	0.318924
Raw264.7+LPS组	8	546	126.403	22	245	69016	69016	0.756307	8	546	128.249	23	245	70024	70024	0.778416	8	492	134.965	31	245	66403	66403	0.731649
Raw264.7+LPS+60%H2组	9	559	101.564	19	180	56774	56774	0.587315	9	559	101.546	16	180	56764	56764	0.585365	9	504	108.631	25	180	54750	54750	0.564549
归一化分析
NF-KB/Lamin B				mean				AV	SD	P值
Raw264.7+PBS组	0.212456	0.204423	0.189396	0.202092	1.05129	1.01154	0.937178	1	0.0579222
Raw264.7+LPS组	0.603642	0.575282	0.556629		2.98697	2.84664	2.75434	2.86265	0.117139	1.59752e-05
Raw264.7+LPS+60%H2组	0.467994	0.469106	0.436728		2.31575	2.32125	2.16104	2.26601	0.0909547	3.45284e-05	0.00223
Raw264.7+PBS组	0.377151	0.376631	0.359276	0.371019	1.01653	1.01513	0.968348	1	0.0274201
Raw264.7+LPS组	0.652323	0.622963	0.598561		1.75819	1.67906	1.61329	1.68351	0.0725542	0.000107451
Raw264.7+LPS+60%H2组	0.458245	0.458587	0.441863		1.2351	1.23602	1.19094	1.22069	0.0257622	0.000528588	0.000480599
Raw264.7+PBS组	0.326806	0.341839	0.318924	0.32919	0.992759	1.03843	0.968816	1	0.0353653
Raw264.7+LPS组	0.756307	0.778416	0.731649		2.29748	2.36464	2.22257	2.2949	0.0710691	9.33768e-06
Raw264.7+LPS+60%H2组	0.587315	0.585365	0.564549		1.78412	1.7782	1.71497	1.7591	0.0383322	1.47007e-05	0.000327191

## Sheet: Antibody Informations
一抗
抗体名	公司	货号	种属	稀释比例	蛋白大小KD
IKB	Abcam	ab32518	Rabbit	1:1000	36KD
p-IKB	Abcam	ab133462	Rabbit	1:10000	36KD
NF-KB	Abcam	ab16502	Rabbit	0.5 µg/ml	60KD
TLR4	Abcam	ab13556	Rabbit	1:500	75KD-80KD
Lamin B	Abcam	ab220797	Rabbit	1:500	70KD
GAPDH	Proteintech	60004-1-Ig	Mouse	1:5000	37KD
二抗
辣根酶标记山羊抗兔IgG	中杉金桥	ZB2301		1:5000
辣根酶标记山羊抗小鼠IgG	中杉金桥	ZB2305		1:5000

## Sheet: NO
				平均值
空白组	0.054	0.061	0.055	0.0566667
标准组	0.0874	0.0899	0.0893	0.0888667
组别 浓度（μmol/L）		重复一			重复二			重复三			NO含量（μmol/L）-1			NO含量（μmol/L）-2			NO含量（μmol/L）-3			NO平均值（μmol/L）	SD	P值
RAW 264.7+ PBS组		0.061	0.063	0.065	0.064	0.063	0.068	0.061	0.069	0.064	13.4576	19.6687	25.8799	22.7743	19.6687	35.1967	13.4576	38.3023	22.7743	23.4645	8.61455
RAW 264.7+ LPS组		0.099	0.095	0.093	0.094	0.092	0.094	0.097	0.093	0.091	131.47	119.048	112.836	115.942	109.731	115.942	125.259	112.836	106.625	116.632	7.72939	5.1369e-14
RAW 264.7+ LPS+ H2（60%）组		0.071	0.075	0.071	0.073	0.071	0.068	0.071	0.075	0.077	44.5135	56.9358	44.5135	50.7246	44.5135	35.1967	44.5135	56.9358	63.147	48.9993	8.66108	1.11542e-05	7.55951e-12
公式：NO含量（μmol/L）=（测定OD值-空白OD值）/(标准OD值-空白OD值）*标准品浓度（100μmol/L）*样品测试前稀释倍数
